# Supplementary material for: Phytochemical Profile and Biological Activity of the Ethanol Extracts from the Aerial Parts of Adonis tianschanica (Adolf.) Lipsch. Growing in Kazakhstan
Source: Molecules. 2024 Dec 5;29(23):5754. doi: 10.3390/molecules29235754 (PMC11643382; doi:10.3390/molecules29235754)
Supplement: Supplementary file 1 [file molecules-29-05754-s001.zip]

Archive with 1 entries (1 files):
- molecules-3339829-supplementary.pdf
